# Supplementary material for: The Association of Rpb4 with RNA Polymerase II Depends on CTD Ser5P Phosphatase Rtr1 and Influences mRNA Decay in Saccharomyces cerevisiae
Source: Int J Mol Sci. 2022 Feb 11;23(4):2002. doi: 10.3390/ijms23042002 (PMC8875030; doi:10.3390/ijms23042002)
Supplement: Supplementary file 1 [file ijms-23-02002-s001.zip]

Archive with 1 entries (1 files):
- ijms-1463278-supplementary.pdf
